# Supplementary material for: Factors associated with syphilis infection: a cross-sectional survey among outpatients in Asikuma Odoben Brakwa District, Ghana
Source: BMC Infect Dis. 2019 Apr 29;19:360. doi: 10.1186/s12879-019-3967-6 (PMC6489217; doi:10.1186/s12879-019-3967-6)
Supplement: Supplementary file 1 — Syphilis Prevalence Study-AOBD. Raw data of Syphilis Prevalence Study-AOBD. (XLSX 52 kb) [file 12879_2019_3967_MOESM1_ESM.xlsx]

## Sheet: sheet1
				Syphilis Prevalence Study AOBD
id	age-group	sex	marita status	occupation	religion	educational level	residence	subdistrict	Ever heard of syphilis	people infected	manifestation	Mode of transmission	Transmission to unborn child	Is syphilis preventable	age at 1st sexual encounter	condom use at 1st sex	frequency of condom use	Know where to get condom	site to obtain condom	history of coerced sex	knew coerced partner	lifetime sex partners	sex partners with past yr	casual sex in the past yr	sex for money or gifts	ever received transfused blood	history of STI	disclosure of sti status to partner	alcohol us before sex	ever screened for syphilis	screening results	further lab investigation after postive results	obtained treatment	Syphilis Anti-TP Card Test	TPHA Test
odo010	15-19	female	single	student	christian	secondary	rural	odoben	no									don't know								no	no			no				non-reactive	negative
odo020	15-19	female	single	student	christian	basic	rural	odoben	no	every body	genital ulcer	kissing	don't know	don't know	15	no	not at all	yes	chemical sellers	yes	yes	one	none	yes	no	no	no		no	no				non-reactive	negative
bra008	15-19	female	married	farming	christian	basic	rural	brakwa	no						15	no	not at all	no		no		one	one	no	no	no	no		no	no				non-reactive	negative
bra029	15-19	male	single	student	christian	secondary	rural	brakwa	yes	only adults	don't know	sexual intercourse	don't know	yes	11	yes	very often	yes	chemical sellers	no		more than one	one	yes	no	no	no		no	no				non-reactive	negative
olg082	15-19	female	single	student	christian	basic	rural	asikuma	yes	only adults	don't know	sexual intercourse	yes	yes	15	yes	rarely	yes	chemical sellers	no		one	one	no	no	no	no		no	no				non-reactive	negative
olg084	15-19	male	single	student	christian	basic	urban	outside district	no									no								no	no			no				non-reactive	negative
sow007	15-19	male	single	student	christian	secondary	rural	anhwiam	yes	every body	don't know	blood transfusion	yes	yes	9	no	not at all	yes	health facility	yes	yes	none	none	no	no	no	no		no	no				reactive	positive
bed002	15-19	female	single	student	christian	basic	rural	asikuma	no						16	yes	very rarely	yes	chemical sellers	yes	yes	more than one	more than one	yes	yes	no	no		no	no				non-reactive	negative
odo009	15-19	female	single	student	christian	basic	rural	odoben	no									yes	health facility							no	no			yes	negative			non-reactive	negative
ask021	15-19	female	single	student	christian	basic	urban	anhwiam	yes	only adults	don't know	sexual intercourse	don't know	don't know				yes	chemical sellers							no	no			no				non-reactive	negative
ask033	15-19	female	single	student	christian	secondary	urban	outside district	yes	every body	don't know	sexual intercourse	don't know	don't know				no								no	no			no				non-reactive	negative
fos005	15-19	male	single	student	christian	basic	rural	brakwa	yes	only children	don't know	don't know	don't know	yes	9	no	rarely	no		no		more than one	more than one	yes	no	no	yes	no	no	no				non-reactive	negative
olg024	15-19	female	single	student	christian	secondary	rural	asikuma	yes	every body	don't know	sexual intercourse	yes	yes				yes	health facility							no	no			no				non-reactive	negative
olg042	15-19	male	single	student	christian	secondary	rural	outside district	yes	every body	rash	kissing	yes	yes				yes	chemical sellers							no	no			no				non-reactive	negative
olg075	15-19	female	single	student	christian	secondary	rural	asikuma	yes	only adults	genital ulcer	sexual intercourse	yes	yes	16	yes	very often	yes	chemical sellers	no		more than one	one	no	no	no	yes	yes	no	no				non-reactive	negative
olg079	15-19	male	single	student	christian	secondary	urban	outside district	yes	only adults	genital ulcer	sexual intercourse	yes	yes				yes	chemical sellers							no	no			no				non-reactive	negative
olg081	15-19	male	single	student	christian	secondary	rural	outside district	yes	every body	don't know	sexual intercourse	yes	yes	15	no	not at all	yes	chemical sellers	no		more than one	more than one	yes	no	no	no		no	no				non-reactive	negative
sow005	15-19	male	single	student	christian	secondary	rural	anhwiam	yes	every body	don't know	don't know	yes	yes	12	no	not at all	yes	health facility	no		one	one	no	no	no	no		no	no				reactive	positive
ayi003	15-19	male	single	farming	christian	basic	rural	asikuma	yes	every body	rash	sexual intercourse	yes	yes	15	yes	always	yes	chemical sellers	no		more than one	more than one	yes	no	no	no		yes	no				non-reactive	negative
ayi005	15-19	male	single	trading	christian	basic	rural	asikuma	no						10	yes	always	yes	chemical sellers	no		more than one	one	yes	yes	yes	no		yes	no				non-reactive	negative
odo032	15-19	male	single	artisan	christian	basic	rural	odoben	yes	every body	genital ulcer	sexual intercourse	yes	yes				no								no	no			no				non-reactive	negative
odo035	15-19	female	single	student	christian	secondary	rural	odoben	yes	every body	genital ulcer	sexual intercourse	yes	yes				yes	chemical sellers							no	no			yes	negative			non-reactive	negative
ask009	15-19	female	single	student	christian	secondary	urban	asikuma	yes	every body	don't know	don't know	yes	yes	20	yes	very rarely	yes	health facility	yes	yes	one	one	no	no	no	yes	yes	no	no				non-reactive	negative
ask019	15-19	female	single	student	christian	secondary	urban	anhwiam	yes	only adults	rash	sexual intercourse	yes	yes				yes	health facility							no	no			no				non-reactive	negative
ama009	15-19	male	single	student	christian	secondary	rural	brakwa	yes	only adults	fever	sexual intercourse	no	yes				yes	chemical sellers							yes	no			no				non-reactive	negative
bra030	15-19	male	single	student	christian	basic	rural	brakwa	yes	every body	don't know	sexual intercourse	yes	yes	14	no	very rarely	yes	health facility	yes	no	more than one	one	no	no	no	no		yes	no				non-reactive	negative
jam003	15-19	male	single	artisan	christian	secondary	rural	asikuma	yes	every body	don't know	sexual intercourse	yes	yes	18	no	not at all	no		no		one	one	no	no	no	yes	yes	no	no				non-reactive	negative
olg080	15-19	female	single	student	muslim	secondary	rural	outside district	yes	only adults	don't know	sexual intercourse	yes	yes				yes	chemical sellers							no	no			no				non-reactive	negative
olg093	15-19	female	single	student	christian	secondary	rural	asikuma	yes	every body	genital ulcer	sexual intercourse	don't know	yes				yes	chemical sellers							no	no			no				non-reactive	negative
odo031	15-19	male	single	student	christian	secondary	rural	odoben	yes	every body	skin lesions	kissing	yes	yes				yes	health facility							no	no			no				non-reactive	negative
odo036	15-19	male	single	artisan	christian	basic	rural	odoben	no						16	no	not at all	yes	health facility	no		one	one	yes	no	no	no		yes	no				non-reactive	negative
ask010	15-19	female	single	student	christian	secondary	urban	brakwa	yes	only adults	others	sexual intercourse	don't know	yes	19	no	not at all	no		no		one	one	no	no	no	no		no	no				non-reactive	negative
ama006	15-19	female	single	trading	christian	basic	rural	brakwa	yes	only adults	genital ulcer	sexual intercourse	yes	yes	15	no	not at all	no		no		one	one	no	no	no	no		yes	no				non-reactive	negative
bra026	15-19	female	single	trading	christian	secondary	rural	brakwa	yes	every body	genital ulcer	sexual intercourse	yes	yes	15	yes	very often	yes	chemical sellers	yes	yes	more than one	one	no	no	yes	yes	yes	no	yes	negative			non-reactive	negative
jam006	15-19	male	single	artisan	muslim	basic	rural	asikuma	yes	only adults	genital ulcer	sexual intercourse	yes	yes	17	no	very rarely	yes	chemical sellers	no		one	one	no	no	no	no		no	no				non-reactive	negative
olg027	15-19	female	single	public servant	christian	basic	rural	asikuma	yes	every body	don't know	don't know	no	yes				yes	health facility							no	no			no				non-reactive	negative
olg029	15-19	male	single	student	christian	basic	urban	brakwa	yes	every body	genital ulcer	sexual intercourse	yes	yes	18	no	not at all	no		yes	yes	more than one	more than one	yes	no	no	yes	yes	no	no				non-reactive	negative
olg056	15-19	female	single	public servant	christian	basic	urban	odoben	yes	every body	don't know	sexual intercourse	yes	yes	15	no	rarely	yes	chemical sellers	no		more than one	one	no	no	no	yes	no	no	no				non-reactive	negative
ask037	20-24	male	single	public servant	christian	secondary	urban	outside district	yes	only adults	don't know	sexual intercourse	yes	yes				don't know								no	no			no				non-reactive	negative
nan002	20-24	female	single	artisan	christian	basic	rural	odoben	yes	every body	don't know	don't know	don't know	yes	20	yes	rarely	yes	chemical sellers	no		one	one	no	no	no	no		no	no				non-reactive	negative
bra004	20-24	male	single	trading	christian	basic	rural	brakwa	yes	every body	genital ulcer	sexual intercourse	no	yes	16	no	very often	yes	chemical sellers	yes	yes	more than one	one	no	no	no	yes	yes	yes	no				non-reactive	negative
olg007	20-24	female	single	student	christian	secondary	urban	outside district	yes	only adults	don't know	sexual intercourse	yes	yes	19	no	not at all	no		no		more than one	one	no	no	no	no		no	no				non-reactive	negative
olg098	20-24	male	single	artisan	christian	secondary	urban	asikuma	yes	only adults	rash	sexual intercourse	yes	yes	19	no	not at all	yes	chemical sellers	no		more than one	more than one	no	no	no	no		no	no				non-reactive	negative
olg100	20-24	female	single	student	muslim	secondary	urban	asikuma	yes	only adults	rash	sexual intercourse	yes	yes				yes	chemical sellers							no	no			no				non-reactive	negative
ayi002	20-24	male	single	student	christian	secondary	rural	asikuma	yes	only adults	don't know	kissing	no	no				yes	chemical sellers							yes	no			yes	don't know			non-reactive	negative
ayi001	20-24	female	single	student	christian	secondary	rural	asikuma	yes	every body	genital ulcer	sexual intercourse	yes	yes				yes	health facility							no	no			yes	negative			non-reactive	negative
odo011	20-24	male	single	farming	christian	secondary	rural	odoben	yes	every body	genital ulcer	sexual intercourse	yes	yes	15	no	not at all	yes	chemical sellers	yes	yes	more than one	more than one	yes	no	no	yes	yes	yes	yes	negative			non-reactive	negative
odo026	20-24	male	single	student	traditionalist	secondary	rural	odoben	yes	every body	genital ulcer	sexual intercourse	don't know	yes	17	no	not at all	no		no		more than one	more than one	no	yes	no	no		no	yes	negative			non-reactive	negative
ask017	20-24	female	married	trading	christian	secondary	urban	asikuma	yes	every body	others	sexual intercourse	no	no	11	no	not at all	yes	health facility	no		more than one	more than one	yes	yes	no	yes	no	yes	no				non-reactive	negative
ask029	20-24	male	single	student	christian	secondary	urban	asikuma	yes	every body	don't know	sexual intercourse	yes	yes				no								no	no			no				non-reactive	negative
ama003	20-24	female	single	trading	christian	basic	rural	brakwa	yes	don't know	don't know	blood transfusion	no	yes	20	no	not at all	no		no		one	one	no	no	no	no		no	no				non-reactive	negative
ama004	20-24	female	married	trading	christian	basic	rural	brakwa	no						18	no	not at all	no		no		one	one	no	no	yes	no		no	yes	negative			non-reactive	negative
ama007	20-24	female	married	trading	christian	basic	rural	brakwa	yes	only adults	genital ulcer	sexual intercourse	yes	yes	16	yes	very rarely	yes	chemical sellers	yes	yes	more than one	more than one	yes	no	no	no		no	no				non-reactive	negative
bra005	20-24	male	single	trading	christian	basic	rural	brakwa	yes	every body	don't know	don't know	no	yes	17	no	very rarely	yes	chemical sellers	yes	yes	more than one	more than one	yes	no	no	no		yes	no				non-reactive	negative
bra021	20-24	female	married	trading	christian	basic	rural	brakwa	no						12	no	not at all	yes	health facility	no		none	none	no	no	no	no		yes	no				non-reactive	negative
bra024	20-24	male	single	student	christian	basic	rural	brakwa	yes	only adults	don't know	sexual intercourse	yes	yes	12	no	rarely	yes	chemical sellers	no		more than one	one	yes	no	no	yes	yes	no	yes	negative			non-reactive	negative
bra028	20-24	female	single	student	christian	secondary	rural	brakwa	yes	every body	genital ulcer	sexual intercourse	no	yes	20	no	not at all	yes	chemical sellers	no		one	one	no	no	no	no		no	no				non-reactive	negative
olg004	20-24	female	single	student	christian	secondary	urban	brakwa	yes	don't know	don't know	sexual intercourse	yes	yes	20	yes	rarely	yes	chemical sellers	no		more than one	one	no	no	no	yes	yes	no	yes	positive	yes	health facility	non-reactive	negative
olg022	20-24	male	single	farming	christian	basic	urban	brakwa	yes	every body	don't know	sexual intercourse	yes	yes	17	no	rarely	yes	chemical sellers	no		more than one	more than one	yes	yes	no	yes	no	yes	no				non-reactive	negative
bed009	20-24	female	single	student	christian	secondary	rural	asikuma	yes	every body	others	sexual intercourse	no	yes	18	yes	not at all	yes	health facility	no		more than one	one	no	no	no	yes	yes	no	no				non-reactive	negative
odo029	20-24	male	single	farming	christian	basic	rural	odoben	yes	every body	genital ulcer	sexual intercourse	yes	yes	13	no	not at all	yes	chemical sellers	no		more than one	more than one	yes	yes	no	no		no	yes	negative			non-reactive	negative
odo034	20-24	male	single	public servant	muslim	tertiary	rural	odoben	yes	every body	genital ulcer	sexual intercourse	yes	yes	20	yes	always	yes	chemical sellers	yes	yes	more than one	one	no	no	no	yes	yes	yes	yes	positive	yes	health facility	reactive	positive
anh006	20-24	female	married	trading	christian	tertiary	rural	anhwiam	yes	every body	genital ulcer	sexual intercourse	no	yes	22	no	not at all	yes	health facility	no		one	one	no	no	no	no		no	yes	negative			non-reactive	negative
ask016	20-24	female	single	trading	christian	basic	urban	asikuma	yes	every body	don't know	sexual intercourse	yes	yes	13	no	not at all	yes	chemical sellers	no		more than one	one	no	no	no	no		no	no				non-reactive	negative
ask020	20-24	female	single	student	christian	basic	rural	outside district	yes	only adults	don't know	sexual intercourse	don't know	yes	14	no	rarely	yes	chemical sellers	no		more than one	more than one	no	no	no	no		no	no				non-reactive	negative
bra017	20-24	female	single	farming	christian	secondary	rural	brakwa	yes	every body	genital ulcer	sexual intercourse	yes	yes	20	yes	very often	yes	chemical sellers	no		one	one	yes	no	no	no		yes	yes	positive	yes	health facility	non-reactive	negative
jam007	20-24	female	single	trading	traditionalist	basic	rural	asikuma	yes	don't know	don't know	don't know	yes	yes	18	no	very rarely	yes	chemical sellers	no		more than one	more than one	no	no	no	yes	no	yes	no				non-reactive	negative
olg020	20-24	female	married	trading	christian	basic	rural	asikuma	yes	only adults	don't know	sexual intercourse	don't know	yes	17	no	not at all	no		no		more than one	one	no	no	no	yes	yes	no	no				non-reactive	negative
olg066	20-24	female	married	student	christian	secondary	urban	asikuma	yes	every body	don't know	blood transfusion	yes	yes	19	no	rarely	yes	chemical sellers	yes	yes	one	one	no	no	no	no		no	no				non-reactive	negative
odo008	20-24	female	married	trading	christian	basic	rural	odoben	yes	only adults	rash	sexual intercourse	don't know	yes	13	no	not at all	no		yes	yes	one	more than one	no	no	yes	no		no	no				non-reactive	negative
odo019	20-24	female	single	student	christian	secondary	urban	asikuma	yes	every body	genital ulcer	sexual intercourse	yes	yes	22	yes	always	yes	health facility	no		one	none	no	no	no	no		no	no				non-reactive	negative
dom002	20-24	female	single	student	christian	tertiary	urban	odoben	yes	only adults	rash	sexual intercourse	yes	yes	21	no	not at all	yes	chemical sellers	no		one	one	no	no	no	no		no	no				non-reactive	negative
ask008	20-24	female	single	student	christian	basic	rural	outside district	yes	every body	don't know	don't know	yes	yes	18	no	not at all	yes	chemical sellers	no		more than one	one	no	no	no	yes	no	no	no				non-reactive	negative
ask013	20-24	female	single	public servant	christian	tertiary	urban	asikuma	yes	every body	others	sexual intercourse	yes	yes				yes	health facility							no	no			no				non-reactive	negative
ask022	20-24	female	single	trading	christian	secondary	urban	asikuma	yes	every body	genital ulcer	sexual intercourse	don't know	yes	17	no	rarely	yes	chemical sellers	no		more than one	more than one	no	no	no	no		no	no				non-reactive	negative
fos003	20-24	female	married	trading	christian	basic	rural	brakwa	yes	every body	genital ulcer	sexual intercourse	yes	yes	20	yes	not at all	yes	health facility	no		one	one	no	no	yes	yes	yes	no	no				non-reactive	negative
bra002	20-24	male	single	trading	christian	basic	rural	brakwa	yes	every body	genital ulcer	sexual intercourse	yes	yes	19	no	very rarely	yes	chemical sellers	yes	yes	more than one	more than one	yes	no	no	no		yes	no				non-reactive	negative
bra007	20-24	male	single	student	christian	secondary	rural	brakwa	no						15	yes	rarely	yes	health facility	no		more than one	more than one	yes	no	no	yes	no	no	no				non-reactive	negative
bra009	20-24	male	single	trading	christian	basic	rural	brakwa	yes	only adults	genital ulcer	sexual intercourse	don't know	yes	18	yes	always	yes	health facility	yes	yes	more than one	more than one	no	no	no	yes	yes	yes	no				non-reactive	negative
jam004	20-24	female	married	trading	christian	basic	rural	asikuma	yes	every body	don't know	sexual intercourse	yes	yes	16	yes	very rarely	yes	chemical sellers	no		more than one	one	no	no	no	yes	yes	no	yes	positive	yes	health facility	non-reactive	negative
jam008	20-24	male	married	public servant	christian	secondary	rural	asikuma	yes	only adults	genital ulcer	sexual intercourse	don't know	yes	21	no	not at all	yes	health facility	no		more than one	one	yes	no	no	no		no	no				non-reactive	negative
olg025	20-24	male	single	public servant	muslim	secondary	urban	asikuma	no						15	no	not at all	no		no		more than one	more than one	no	yes	yes	no		yes	no				non-reactive	negative
olg035	20-24	male	single	student	muslim	secondary	urban	asikuma	yes	every body	don't know	don't know	yes	yes				yes	health facility							no	no			no				non-reactive	negative
olg047	20-24	female	single	public servant	christian	secondary	rural	outside district	yes	every body	don't know	don't know	don't know	yes	20	no	rarely	yes	chemical sellers	yes	yes	one	one	no	no	yes	no		no	no				non-reactive	negative
olg061	20-24	male	single	public servant	christian	tertiary	rural	asikuma	yes	every body	others	sexual intercourse	yes	yes	20	yes	very rarely	yes	chemical sellers	no		one	none	no	no	no	no		no	no				non-reactive	negative
olg086	20-24	male	married	public servant	christian	basic	rural	asikuma	yes	every body	rash	kissing	yes	yes	18	no	very often	don't know	health facility	no		more than one	more than one	no	no	no	no		no	no				non-reactive	negative
odo006	20-24	female	single	public servant	christian	tertiary	rural	odoben	yes	every body	fever	blood transfusion	yes	yes	15	yes	very often	yes	chemical sellers	yes	yes	one	one	no	no	no	no		no	yes	negative			non-reactive	negative
odo033	20-24	female	single	student	christian	basic	rural	odoben	yes	every body	genital ulcer	sexual intercourse	no	yes	12	no	not at all	yes	chemical sellers	no		more than one	one	no	no	no	no		no	no				non-reactive	negative
ask005	20-24	female	single	trading	christian	tertiary	rural	outside district	yes	every body	genital ulcer	sexual intercourse	yes	yes	22	no	not at all	don't know		no		one	one	no	no	no	no		no	no				non-reactive	negative
ask006	20-24	female	single	public servant	christian	tertiary	urban	outside district	yes	every body	genital ulcer	sexual intercourse	yes	yes	23	yes	very often	yes	chemical sellers	no		one	none	yes	no	yes	no		no	yes	negative			non-reactive	negative
bra011	20-24	female	married	artisan	christian	basic	rural	brakwa	yes	only adults	don't know	sexual intercourse	yes	yes	19	no	not at all	yes	chemical sellers	no		more than one	one	no	no	no	no		no	yes	negative			non-reactive	negative
bra023	20-24	female	married	public servant	christian	tertiary	rural	brakwa	yes	every body	genital ulcer	sexual intercourse	no	yes	17	yes	rarely	yes	health facility	no		more than one	one	no	no	no	yes	yes	no	yes	negative			non-reactive	negative
bra032	20-24	female	single	public servant	christian	tertiary	urban	brakwa	yes	only adults	genital ulcer	sexual intercourse	yes	yes	24	yes	always	yes	health facility	yes	yes	one	one	no	no	no	no		no	yes	negative			non-reactive	negative
olg010	20-24	male	single	public servant	christian	tertiary	rural	asikuma	yes	every body	genital ulcer	sexual intercourse	yes	yes	18	no	rarely	yes	chemical sellers	yes	yes	more than one	one	no	no	no	no		yes	yes	negative			non-reactive	negative
olg039	20-24	female	single	trading	christian	secondary	rural	asikuma	yes	every body	don't know	sexual intercourse	yes	yes	18	no	rarely	yes	chemical sellers	yes	yes	more than one	more than one	no	no	no	yes	no	no	no				non-reactive	negative
olg067	20-24	female	single	public servant	christian	tertiary	rural	outside district	yes	every body	rash	sexual intercourse	don't know	yes	21	no	rarely	yes	chemical sellers	no		one	one	no	no	no	yes	no	no	no				non-reactive	negative
olg085	20-24	male	single	public servant	christian	tertiary	urban	asikuma	yes	every body	genital ulcer	sexual intercourse	yes	yes				yes	health facility							no	no			yes	negative			non-reactive	negative
olg095	20-24	female	single	trading	christian	basic	rural	asikuma	yes	every body	fever	sexual intercourse	yes	yes	20	yes	rarely	yes	chemical sellers	no		more than one	one	no	no	no	no		no	no				non-reactive	negative
odo015	25-29	male	single	farming	christian	basic	rural	odoben	yes	every body	don't know	sexual intercourse	yes	yes	20	no	very rarely	yes	health facility	no		one	one	no	no	no	no		no	no				non-reactive	negative
odo016	25-29	female	married	trading	christian	basic	rural	odoben	yes	every body	genital ulcer	sexual intercourse	yes	yes	12	no	not at all	yes	chemical sellers	yes	yes	more than one	more than one	yes	yes	no	yes	no	yes	yes	positive	yes	health facility	non-reactive	negative
dom001	25-29	male	single	student	christian	tertiary	urban	odoben	no						23	no	not at all	yes	chemical sellers	no		more than one	one	no	no	no	yes	yes	no	no				reactive	positive
dom003	25-29	male	married	trading	christian	secondary	urban	odoben	yes	only adults	genital ulcer	sexual intercourse	yes	yes	15	no	very rarely	yes	health facility	no		more than one	more than one	no	no	no	yes	no	yes	no				non-reactive	negative
anh001	25-29	male	single	public servant	christian	secondary	rural	anhwiam	yes	every body	don't know	sexual intercourse	don't know	yes	16	yes	very often	yes	health facility	no		more than one	one	yes	no	don't know	no		no	no				non-reactive	negative
ask003	25-29	female	single	public servant	christian	tertiary	rural	asikuma	yes	every body	skin lesions	sexual intercourse	yes	yes	24	no	very rarely	yes	health facility	no		one	one	no	no	no	no		no	no				non-reactive	negative
ask007	25-29	female	single	public servant	christian	tertiary	urban	asikuma	yes	every body	don't know	don't know	yes	yes	24	yes	not at all	no		no		one	one	no	no	no	no		no	no				non-reactive	negative
ask015	25-29	female	single	public servant	christian	tertiary	urban	asikuma	yes	every body	rash	sexual intercourse	no	yes	19	no	very rarely	yes	chemical sellers	no		more than one	more than one	no	no	no	yes	no	no	no				non-reactive	negative
ask025	25-29	male	married	farming	christian	basic	urban	asikuma	yes	every body	don't know	don't know	don't know	yes	24	no	not at all	don't know		no		more than one	more than one	no	no	no	no		no	no				non-reactive	negative
bra006	25-29	male	single	public servant	christian	tertiary	rural	brakwa	yes	only adults	rash	sexual intercourse	no	yes	10	no	very rarely	yes	chemical sellers	no		more than one	more than one	no	no	no	no		no	no				non-reactive	negative
bra019	25-29	female	married	public servant	christian	basic	rural	brakwa	yes	every body	don't know	sexual intercourse	yes	yes	12	no	not at all	yes	health facility	no		none	none	no	no	no	no		yes	no				non-reactive	negative
bra025	25-29	male	single	student	christian	basic	rural	brakwa	yes	only adults	skin lesions	sexual intercourse	no	yes	14	no	very rarely	yes	chemical sellers	yes	yes	more than one	more than one	no	no	no	yes	no	no	no				non-reactive	negative
bra034	25-29	female	single	public servant	christian	tertiary	rural	brakwa	yes	only adults	genital ulcer	sexual intercourse	don't know	yes				yes	health facility							don't know	no			no				non-reactive	negative
jam005	25-29	female	married	artisan	christian	basic	rural	asikuma	yes	only adults	genital ulcer	sexual intercourse	yes	yes	18	no	very rarely	yes	chemical sellers	no		more than one	one	no	no	no	yes	no	no	yes	negative			non-reactive	negative
olg013	25-29	male	single	public servant	christian	tertiary	urban	asikuma	yes	only adults	others	sexual intercourse	don't know	yes				yes	chemical sellers							no	no			no				non-reactive	negative
olg017	25-29	female	single	seamstress	christian	tertiary	rural	asikuma	yes	every body	genital ulcer	others	yes	yes	18	no	not at all	yes	health facility	no		one	one	no	no	no	no		no	no				non-reactive	negative
olg040	25-29	female	single	public servant	christian	tertiary	rural	asikuma	yes	only children	don't know	blood transfusion	don't know	yes	21	yes	very rarely	yes	chemical sellers	no		more than one	more than one	no	no	no	no		no	no				non-reactive	negative
olg060	25-29	male	single	public servant	christian	no formal education	urban	outside district	yes	don't know	don't know	sexual intercourse	don't know	yes	20	no	not at all	yes	chemical sellers	no		more than one	one	yes	yes	no	yes	yes	yes	no				non-reactive	negative
olg062	25-29	male	single	student	christian	tertiary	rural	asikuma	yes	only adults	don't know	sexual intercourse	yes	yes	18	no	very rarely	yes	chemical sellers	no		more than one	more than one	no	no	no	no		yes	no				non-reactive	negative
olg068	25-29	female	single	public servant	christian	tertiary	urban	asikuma	yes	every body	genital ulcer	sexual intercourse	yes	yes	18	no	very rarely	yes	health facility	no		more than one	one	yes	no	no	no		no	yes	negative			non-reactive	negative
olg087	25-29	male	married	farming	christian	basic	rural	asikuma	yes	only adults	rash	don't know	yes	yes	15	yes	very rarely	yes	chemical sellers	no		more than one	one	no	no	no	no		no	no				non-reactive	negative
olg092	25-29	male	single	public servant	christian	tertiary	rural	asikuma	no						19	no	rarely	no		yes	yes	more than one	more than one	no	yes	yes	no		no	no				non-reactive	negative
odo002	25-29	female	single	public servant	christian	tertiary	rural	odoben	yes	every body	genital ulcer	blood transfusion	no	yes	19	no	not at all	yes	health facility	yes	yes	more than one	one	no	no	no	no		yes	yes	negative			non-reactive	negative
odo005	25-29	female	single	trading	muslim	basic	rural	odoben	yes	every body	genital ulcer	sexual intercourse	yes	no	12	yes	not at all	yes	health facility	no		none	none	no	no	no	no		no	yes	negative			non-reactive	negative
odo027	25-29	female	single	public servant	muslim	tertiary	urban	odoben	yes	every body	genital ulcer	sexual intercourse	yes	yes	6	yes	rarely	yes	chemical sellers	yes	yes	one	one	no	no	no	no		no	yes	negative			non-reactive	negative
odo030	25-29	female	single	public servant	christian	tertiary	rural	odoben	yes	every body	genital ulcer	sexual intercourse	yes	yes	20	no	not at all	yes	health facility	no		more than one	one	no	no	no	no		no	no				non-reactive	negative
anh004	25-29	male	single	public servant	christian	secondary	rural	anhwiam	yes	only adults	rash	sexual intercourse	yes	yes	19	no	not at all	yes	health facility	no		more than one	one	no	no	no	yes	no	no	no				non-reactive	negative
ask018	25-29	male	single	public servant	christian	secondary	urban	asikuma	yes	only adults	genital ulcer	sexual intercourse	no	no	12	no	very rarely	yes	chemical sellers	no		more than one	one	no	no	no	yes	no	no	no				non-reactive	negative
ask031	25-29	female	single	public servant	christian	tertiary	urban	asikuma	yes	every body	genital ulcer	sexual intercourse	yes	yes				yes	chemical sellers							no	no			no				non-reactive	negative
ask034	25-29	male	married	public servant	christian	secondary	urban	odoben	no	don't know	don't know	others	don't know	yes	21	no	very often	yes	health facility	no		one	one	no	no	no	no		no	no				non-reactive	negative
olg030	25-29	male	single	trading	christian	secondary	rural	brakwa	yes	don't know	don't know	don't know	yes	yes	16	no	rarely	yes	chemical sellers	no		more than one	more than one	yes	no	no	yes	no	yes	no				non-reactive	negative
sow001	25-29	female	separated/divorced/widowed	trading	christian	basic	rural	anhwiam	yes	only adults	don't know	sexual intercourse	yes	yes	17	yes	always	yes	chemical sellers	no		more than one	one	no	no	no	yes	yes	no	yes	negative			non-reactive	negative
ayi004	25-29	female	single	public servant	christian	basic	rural	asikuma	yes	only adults	rash	sexual intercourse	yes	yes	27	no	rarely	yes	chemical sellers	no		one	one	no	no	yes	no		no	no				non-reactive	negative
odo038	25-29	female	single	public servant	christian	tertiary	rural	odoben	yes	every body	genital ulcer	sexual intercourse	yes	yes	18	no	rarely	yes	chemical sellers	no		more than one	one	no	no	no	no		no	yes	negative			non-reactive	negative
anh003	25-29	female	married	trading	christian	no formal education	rural	anhwiam	yes	every body	don't know	sexual intercourse	yes	yes	19	no	not at all	yes	health facility	no		more than one	one	no	no	no	no		no	yes	negative			non-reactive	negative
ask027	25-29	male	married	public servant	christian	tertiary	rural	anhwiam	yes	only children	rash	sexual intercourse	yes	yes	19	yes	very rarely	yes	chemical sellers	no		more than one	more than one	no	no	no	no		no	no				non-reactive	negative
ama008	25-29	female	married	trading	traditionalist	basic	rural	brakwa	no						20	no	not at all	no		yes	yes	more than one	more than one	no	yes	yes	no		no	no				non-reactive	negative
bra010	25-29	female	separated/divorced/widowed	trading	muslim	basic	rural	brakwa	yes	only adults	don't know	don't know	don't know	yes	17	no	not at all	don't know		no		one	one	no	no	yes	no		no	no				non-reactive	negative
bra013	25-29	female	married	artisan	christian	basic	rural	brakwa	yes	only adults	don't know	sexual intercourse	don't know	yes	18	no	not at all	yes	chemical sellers	yes	yes	more than one	one	no	no	yes	no		no	yes	negative			non-reactive	negative
olg015	25-29	female	single	student	christian	basic	urban	outside district	yes	every body	don't know	sexual intercourse	no	yes	20	no	rarely	yes	chemical sellers	yes	yes	more than one	none	yes	yes	yes	yes	yes	yes	no				non-reactive	negative
olg028	25-29	male	married	farming	christian	secondary	urban	brakwa	yes	only adults	genital ulcer	sexual intercourse	don't know	yes	20	yes	very often	yes	chemical sellers	yes	yes	more than one	none	yes	yes	yes	no		yes	yes	negative			non-reactive	negative
olg037	25-29	female	single	public servant	christian	basic	urban	outside district	yes	every body	don't know	sexual intercourse	yes	yes	18	no	not at all	yes	chemical sellers	no		more than one	none	no	no	no	no		no	no				non-reactive	negative
olg043	25-29	female	single	seamstress	christian	tertiary	urban	asikuma	yes	only adults	skin lesions	sexual intercourse	don't know	yes	15	no	very often	yes	chemical sellers	no		one	none	yes	no	no	no		no	no				non-reactive	negative
olg076	25-29	female	single	trading	christian	basic	urban	brakwa	yes	every body	don't know	sexual intercourse	yes	yes	21	no	not at all	no		no		one	one	no	no	no	no		no	no				non-reactive	negative
anh007	25-29	female	single	farming	muslim	basic	rural	anhwiam	yes	only adults	genital ulcer	sexual intercourse	no	yes	22	yes	rarely	yes	health facility	no		one	one	no	no	don't know	no		no	no				non-reactive	negative
ask026	25-29	female	married	trading	christian	basic	rural	asikuma	yes	only adults	genital ulcer	sexual intercourse	yes	yes	20	no	very rarely	yes	chemical sellers	no		more than one	more than one	no	no	no	yes	yes	no	yes	positive	yes	health facility	non-reactive	negative
bra012	25-29	female	single	public servant	christian	tertiary	rural	brakwa	yes	only adults	don't know	sexual intercourse	yes	yes	20	yes	always	yes	chemical sellers	no		one	one	no	no	no	no		no	yes	negative			non-reactive	negative
bra016	25-29	male	single	public servant	christian	tertiary	rural	brakwa	yes	every body	genital ulcer	sexual intercourse	yes	yes	24	yes	very often	yes	health facility	yes	yes	more than one	more than one	no	no	no	no		yes	no				non-reactive	negative
bra022	25-29	female	single	public servant	christian	tertiary	rural	brakwa	yes	only adults	genital ulcer	sexual intercourse	no	yes	23	yes	always	yes	health facility	yes	yes	more than one	one	no	no	no	no		no	yes	negative			non-reactive	negative
bra027	25-29	male	single	public servant	christian	tertiary	rural	brakwa	yes	every body	genital ulcer	sexual intercourse	no	yes	18	yes	very often	yes	health facility	no		more than one	more than one	no	no	no	no		no	yes	negative			non-reactive	negative
bra031	25-29	male	married	trading	muslim	basic	rural	brakwa	yes	only adults	skin lesions	sexual intercourse	no	yes	15	no	not at all	yes	chemical sellers	no		more than one	more than one	no	no	no	no		no	no				non-reactive	negative
olg065	25-29	male	single	student	christian	tertiary	rural	asikuma	yes	every body	rash	sexual intercourse	yes	yes	18	yes	very often	yes	chemical sellers	no		more than one	one	no	no	no	yes	no	no	no				non-reactive	negative
olg099	25-29	male	single	public servant	christian	tertiary	rural	asikuma	yes	don't know	genital ulcer	sexual intercourse	don't know	yes	19	no	not at all	yes	chemical sellers	no		more than one	none	no	no	no	no		no	no				non-reactive	negative
odo007	25-29	female	married	farming	christian	basic	rural	odoben	yes	every body	genital ulcer	sexual intercourse	yes	yes	22	yes	not at all	yes	chemical sellers	yes	no	more than one	one	no	no	no	no		no	no				non-reactive	negative
dom004	25-29	male	single	farming	christian	basic	rural	odoben	yes	only adults	skin lesions	sexual intercourse	yes	yes	19	yes	very rarely	yes	chemical sellers	yes	yes	more than one	one	no	no	no	no		no	no				non-reactive	negative
anh008	25-29	female	separated/divorced/widowed	farming	traditionalist	basic	rural	anhwiam	yes	don't know	fever	kissing	no	yes	19	no	very often	yes	chemical sellers	no		one	more than one	no	no	no	no		no	no				non-reactive	negative
ask030	25-29	male	single	trading	christian	basic	urban	asikuma	yes	every body	don't know	don't know	don't know	yes	20	yes	rarely	yes	chemical sellers	no		more than one	one	no	no	no	no		no	no				non-reactive	negative
nan004	25-29	male	single	artisan	christian	secondary	rural	odoben	yes	every body	don't know	sexual intercourse	don't know	yes				yes	health facility							no	no			no				non-reactive	negative
bra003	25-29	male	married	trading	christian	basic	rural	brakwa	yes	only adults	skin lesions	sexual intercourse	yes	yes	18	no	rarely	no		no		more than one	more than one	yes	no	no	yes	yes	yes	yes	negative			non-reactive	negative
olg005	25-29	male	single	seamstress	christian	tertiary	rural	asikuma	yes	every body	others	sexual intercourse	yes	yes	20	no	rarely	yes	chemical sellers	no		more than one	one	no	no	no	no		no	yes	negative			non-reactive	negative
olg008	25-29	male	single	seamstress	christian	tertiary	urban	asikuma	yes	every body	genital ulcer	sexual intercourse	yes	yes	18	no	rarely	yes	chemical sellers	yes	yes	more than one	more than one	no	no	no	no		no	yes	negative			non-reactive	negative
olg064	25-29	male	married	trading	muslim	secondary	urban	asikuma	yes	every body	don't know	sexual intercourse	yes	yes	15	no	rarely	yes	chemical sellers	no		more than one	one	yes	no	no	yes	yes	yes	no				non-reactive	negative
olg073	25-29	female	separated/divorced/widowed	trading	christian	basic	rural	outside district	yes	only children	don't know	sexual intercourse	yes	yes	19	no	not at all	yes	chemical sellers	yes	yes	one	one	no	no	no	no		no	yes	negative			non-reactive	negative
olg096	25-29	female	married	trading	christian	basic	rural	odoben	yes	every body	genital ulcer	sexual intercourse	yes	yes	18	no	very rarely	yes	chemical sellers	no		more than one	one	no	no	yes	no		no	no				non-reactive	negative
sow002	30-34	male	married	farming	christian	secondary	rural	anhwiam	yes	every body	genital ulcer	sexual intercourse	yes	yes	29	yes	always	yes	chemical sellers	yes		more than one	one	no	no	no	no		yes	yes	negative			non-reactive	negative
bed008	30-34	female	married	public servant	christian	tertiary	rural	asikuma	yes	only children	genital ulcer	sexual intercourse	yes	yes	23	no	not at all	yes	health facility	no		one	one	no	no	no	no		no	yes	negative			non-reactive	negative
odo003	30-34	female	married	trading	christian	no formal education	rural	odoben	yes	every body	genital ulcer	kissing	yes	yes	19	yes	very rarely	yes	chemical sellers	no		one	one	no	no	no	no		no	no				non-reactive	negative
odo028	30-34	female	single	student	christian	tertiary	rural	odoben	yes	every body	genital ulcer	sexual intercourse	yes	yes	21	no	not at all	yes	health facility	no		one	one	no	no	no	no		no	yes	negative			non-reactive	negative
odo037	30-34	female	married	trading	christian	basic	rural	odoben	yes	every body	genital ulcer	kissing	yes	yes	20	no	very rarely	yes	chemical sellers	no		more than one	more than one	yes	no	no	no		no	no				non-reactive	negative
dom005	30-34	male	married	farming	christian	basic	urban	odoben	no						30	no	not at all	yes	chemical sellers	no		more than one	one	no	no	no	no		no	no				non-reactive	negative
ask012	30-34	female	married	farming	christian	no formal education	rural	asikuma	no						20	no	not at all	yes	health facility	no		one	one	no	no	yes	no		no	no				non-reactive	negative
ask035	30-34	female	married	student	christian	tertiary	urban	asikuma	yes	only adults	others	sexual intercourse	yes	yes	20	yes	very rarely	yes	chemical sellers	no		more than one	more than one	yes	no	no	no		no	no				non-reactive	negative
nan001	30-34	female	married	farming	christian	basic	rural	odoben	yes	don't know	don't know	don't know	don't know	yes	18	no	not at all	no		no		more than one	one	no	no	no	yes	yes	no	no				non-reactive	negative
nan003	30-34	female	separated/divorced/widowed	farming	christian	basic	rural	odoben	yes	every body	genital ulcer	don't know	yes	yes	20	no	not at all	no		no		more than one	more than one	no	no	no	no		yes	no				non-reactive	negative
olg033	30-34	female	married	public servant	christian	tertiary	rural	asikuma	yes	every body	don't know	sexual intercourse	yes	yes	25	no	not at all	yes	chemical sellers	no		one	one	yes	yes	yes	no		no	no				non-reactive	negative
olg038	30-34	female	married	trading	traditionalist	basic	rural	asikuma	yes	every body	don't know	sexual intercourse	yes	yes	19	no	very rarely	yes	chemical sellers	yes	yes	more than one	one	no	no	no	no		no	yes	negative			non-reactive	negative
olg044	30-34	male	single	public servant	christian	tertiary	urban	asikuma	yes	every body	don't know	sexual intercourse	don't know	yes	24	yes	very often	yes	chemical sellers	no		one	none	no	no	no	yes	yes	yes	yes	negative			non-reactive	negative
olg053	30-34	male	married	public servant	christian	tertiary	rural	asikuma	yes	every body	rash	sexual intercourse	yes	yes	19	no	rarely	yes	chemical sellers	no		more than one	one	yes	no	no	yes	yes	no	no				non-reactive	negative
olg054	30-34	female	married	seamstress	christian	tertiary	rural	asikuma	no						28	yes	rarely	yes	chemical sellers	no		more than one	one	no	no	no	yes	no	no	yes	negative			non-reactive	negative
olg088	30-34	female	separated/divorced/widowed	farming	christian	no formal education	rural	asikuma	yes	every body	genital ulcer	sexual intercourse	yes	yes	15	no	not at all	no		no		one	none	no	no	no	no		no	yes	negative			non-reactive	negative
olg097	30-34	female	married	trading	christian	basic	rural	odoben	yes	only adults	genital ulcer	sexual intercourse	yes	yes	18	no	not at all	yes	chemical sellers	no		more than one	one	no	no	no	no		no	yes	don't know			non-reactive	negative
bed003	30-34	female	single	public servant	christian	tertiary	rural	asikuma	no	only adults	genital ulcer	sexual intercourse	yes	yes	25	no	very rarely	yes	health facility	no		one	one	no	no	no	no		no	yes	negative			non-reactive	negative
bed004	30-34	male	married	public servant	christian	tertiary	rural	outside district	yes	every body	don't know	sexual intercourse	yes	yes	20	no	very rarely	yes	chemical sellers	no		more than one	more than one	no	no	no	yes	yes	no	no				non-reactive	negative
bra015	30-34	male	single	student	christian	basic	rural	brakwa	yes	only adults	others	sexual intercourse	yes	yes	14	yes	not at all	yes	chemical sellers	yes		more than one	more than one	no	yes	yes	no		no	yes	negative			non-reactive	negative
olg014	30-34	female	married	artisan	christian	basic	rural	asikuma	yes	don't know	don't know	don't know	no	yes	19	yes	very rarely	yes	chemical sellers	no		more than one	one	no	no	yes	no		no	no				non-reactive	negative
olg083	30-34	male	married	public servant	christian	tertiary	urban	asikuma	yes	every body	genital ulcer	sexual intercourse	don't know	yes	17	yes	very often	yes	chemical sellers	no		more than one	more than one	yes	no	no	yes	yes	yes	yes	negative			non-reactive	negative
bed007	30-34	male	married	artisan	christian	basic	rural	asikuma	no						17	yes	not at all	yes	chemical sellers	yes		more than one	one	no	yes	no	no		no	no				reactive	positive
odo022	30-34	male	married	farming	christian	basic	rural	odoben	yes	every body	genital ulcer	sexual intercourse	yes	yes	20	yes	very often	yes	chemical sellers	no		more than one	more than one	yes	no	no	no		no	no				non-reactive	negative
ask032	30-34	female	single	artisan	christian	basic	rural	asikuma	yes	every body	don't know	don't know	don't know	yes				no								no	no			no				non-reactive	negative
bra014	30-34	female	married	artisan	christian	basic	rural	brakwa	yes	only adults	don't know	sexual intercourse	don't know	yes	18	no	not at all	don't know		no		more than one	one	no	no	yes	no		no	no				non-reactive	negative
bra018	30-34	female	married	farming	christian	basic	rural	brakwa	yes	every body	genital ulcer	sexual intercourse	yes	yes	12	no	not at all	yes	health facility	no		none	none	no	no	no	no		yes	no				non-reactive	negative
olg058	30-34	male	married	farming	muslim	basic	urban	brakwa	yes	every body	don't know	don't know	don't know	yes	20	no	very rarely	yes	chemical sellers	no		more than one	none	no	no	no	yes	yes	no	yes	don't know			non-reactive	negative
olg069	30-34	female	married	farming	christian	basic	urban	anhwiam	yes	only adults	don't know	sexual intercourse	don't know	yes	15	no	very rarely	yes	chemical sellers	no		more than one	one	yes	yes	yes	yes	yes	yes	no				non-reactive	negative
bed006	30-34	female	married	trading	muslim	basic	rural	asikuma	yes	only adults	don't know	sexual intercourse	no	don't know	17	yes	very rarely	yes	chemical sellers	no		more than one	one	no	no	no	no		yes	no				non-reactive	negative
ama002	30-34	female	married	farming	christian	basic	rural	brakwa	yes	every body	genital ulcer	sexual intercourse	yes	yes	22	no	not at all	no		no		more than one	one	no	no	no	no		no	yes	negative			non-reactive	negative
bra033	30-34	female	single	public servant	christian	secondary	rural	brakwa	yes	every body	don't know	sexual intercourse	yes	yes	25	no	not at all	no		no		more than one	one	no	no	no	no		no	yes	negative			non-reactive	negative
olg045	30-34	female	married	trading	christian	basic	urban	odoben	yes	every body	don't know	sexual intercourse	yes	yes	16	yes	very rarely	yes	chemical sellers	yes	yes	more than one	one	no	no	no	no		yes	no				non-reactive	negative
olg063	30-34	female	married	trading	christian	basic	rural	outside district	yes	every body	don't know	don't know	yes	yes	24	no	not at all	yes	chemical sellers	no		more than one	one	no	no	no	no		no	no				non-reactive	negative
bed005	30-34	female	married	trading	christian	basic	rural	asikuma	no						15	yes	very rarely	yes	chemical sellers	no		more than one	one	no	no	no	no		no	no				non-reactive	negative
odo004	30-34	female	single	trading	christian	basic	rural	odoben	no						17	no	not at all	yes	health facility	no		one	one	no	no	no	no		no	no				non-reactive	negative
ama005	30-34	female	married	trading	christian	secondary	rural	brakwa	yes	only adults	rash	sexual intercourse	don't know	yes	18	yes	always	yes	health facility	no		one	one	no	yes	yes	no		no	no				non-reactive	negative
olg016	30-34	female	married	public servant	christian	tertiary	urban	asikuma	yes	only adults	genital ulcer	sexual intercourse	yes	yes	21	no	not at all	yes	chemical sellers	no		one	one	no	no	no	no		no	no				non-reactive	negative
olg046	30-34	male	married	farming	christian	no formal education	urban	outside district	yes	every body	don't know	sexual intercourse	yes	yes	30	no	not at all	no		no		more than one	one	no	no	no	no		no	no				non-reactive	negative
olg077	30-34	female	separated/divorced/widowed	public servant	christian	secondary	rural	asikuma	yes	every body	rash	sexual intercourse	yes	yes	21	no	very often	yes	chemical sellers	no		more than one	none	no	no	no	no		no	no				non-reactive	negative
sow006	35-39	female	married	farming	christian	basic	rural	anhwiam	yes	every body	don't know	sexual intercourse	yes	yes	20	no	not at all	no		yes	no	more than one	one	no	yes	no	no		no	no				reactive	positive
odo012	35-39	male	single	student	christian	tertiary	urban	odoben	yes	every body	genital ulcer	sexual intercourse	yes	yes	26	no	not at all	yes	chemical sellers	no		more than one	one	yes	no	no	no		no	no				non-reactive	negative
odo017	35-39	male	married	farming	traditionalist	basic	rural	odoben	no						21	no	not at all	yes	chemical sellers	no		more than one	more than one	no	no	no	no		yes	no				non-reactive	negative
anh002	35-39	female	married	farming	christian	basic	rural	anhwiam	yes	every body	don't know	sexual intercourse	yes	yes	17	no	not at all	don't know		no		more than one	one	no	no	no	no		no	no				non-reactive	negative
ask001	35-39	female	married	public servant	christian	tertiary	urban	brakwa	no	every body	rash	sexual intercourse	no	don't know	12	no	very rarely	yes	chemical sellers	no		more than one	more than one	no	no	no	no		no	no				non-reactive	negative
ask002	35-39	female	married	trading	christian	basic	rural	anhwiam	yes	every body	rash	sexual intercourse	yes	yes	11	yes	always	yes	chemical sellers	no		more than one	more than one	yes	yes	no	no		no	no				non-reactive	negative
ask036	35-39	male	married	farming	christian	basic	rural	brakwa	yes	only adults	don't know	sexual intercourse	yes	yes	19	no	not at all	no		no		more than one	one	no	no	no	no		no	no				non-reactive	negative
ask039	35-39	female	married	trading	christian	basic	urban	outside district	no	only adults	don't know	sexual intercourse	yes	yes	20	yes	very rarely	don't know		no		more than one	more than one	no	no	no	yes	yes	no	no				non-reactive	negative
fos001	35-39	female	married	farming	muslim	basic	rural	brakwa	no									don't know								don't know	no			no				non-reactive	negative
olg002	35-39	female	married	trading	christian	basic	urban	asikuma	yes	don't know	don't know	don't know	yes	yes	19	no	very often	yes	chemical sellers	no		more than one	more than one	no	no	no	no		no	no				non-reactive	negative
olg048	35-39	female	separated/divorced/widowed	artisan	christian	basic	rural	outside district	yes	only children	genital ulcer	sexual intercourse	yes	yes	22	no	not at all	yes	chemical sellers	no		more than one	none	no	no	no	no		no	no				non-reactive	negative
olg051	35-39	male	married	public servant	christian	tertiary	urban	asikuma	yes	every body	others	sexual intercourse	yes	yes	29	yes	very rarely	yes	chemical sellers	no		more than one	one	no	no	no	no		no	yes	negative			non-reactive	negative
odo024	35-39	male	married	public servant	muslim	basic	rural	odoben	yes	every body	genital ulcer	sexual intercourse	yes	don't know	22	no	not at all	yes	chemical sellers	no		more than one	more than one	no	no	don't know	yes	yes	yes	yes	positive	yes	health facility	non-reactive	negative
anh005	35-39	female	married	trading	christian	secondary	rural	anhwiam	yes	every body	genital ulcer	sexual intercourse	yes	yes	23	yes	very often	yes	chemical sellers	no		more than one	one	no	no	no	no		no	yes	negative			non-reactive	negative
ask023	35-39	female	married	farming	christian	basic	rural	outside district	yes	only adults	don't know	sexual intercourse	yes	yes	20	no	not at all	yes	health facility	no		more than one	more than one	no	no	no	no		no	no				non-reactive	negative
ask040	35-39	male	married	farming	christian	tertiary	urban	outside district	yes	every body	others	sexual intercourse	yes	yes	23	no	not at all	yes	chemical sellers	no		one	one	no	no	no	no		no	no				non-reactive	negative
ama010	35-39	male	single	public servant	traditionalist	basic	rural	brakwa	yes	only adults	don't know	sexual intercourse	don't know	yes	15	no	not at all	yes	chemical sellers	no		more than one	more than one	no	no	no	no		no	no				non-reactive	negative
bra020	35-39	female	married	trading	christian	basic	rural	brakwa	yes	every body	don't know	sexual intercourse	yes	yes	10	no	not at all	yes	health facility	no		none	none	no	no	no	no		yes	no				non-reactive	negative
olg012	35-39	female	married	trading	christian	basic	rural	asikuma	yes	every body	don't know	sexual intercourse	don't know	yes	20	no	not at all	no		no		more than one	one	no	no	no	no		no	no				non-reactive	negative
olg026	35-39	female	married	trading	christian	basic	rural	asikuma	yes	every body	don't know	sexual intercourse	don't know	yes	18	no	rarely	yes	chemical sellers	no		more than one	one	no	no	yes	no		yes	no				non-reactive	negative
olg049	35-39	male	married	public servant	christian	tertiary	urban	brakwa	yes	only adults	genital ulcer	sexual intercourse	yes	yes	29	no	rarely	yes	chemical sellers	no		more than one	one	yes	yes	no	yes	yes	no	no				non-reactive	negative
olg070	35-39	female	married	public servant	christian	tertiary	rural	asikuma	yes	only adults	don't know	sexual intercourse	yes	yes	18	no	very rarely	yes	chemical sellers	yes	yes	more than one	one	yes	no	no	yes	yes	no	no				non-reactive	negative
olg071	35-39	female	married	public servant	christian	basic	urban	asikuma	yes	every body	don't know	sexual intercourse	yes	yes	19	no	not at all	yes	chemical sellers	no		more than one	one	no	no	no	yes	yes	no	no				non-reactive	negative
olg023	35-39	male	married	farming	christian	basic	urban	brakwa	yes	don't know	don't know	don't know	yes	yes	25	no	not at all	no		no		more than one	one	no	no	no	no		no	no				non-reactive	negative
olg032	35-39	female	married	trading	muslim	basic	rural	brakwa	yes	only adults	don't know	don't know	don't know	yes	18	no	rarely	yes	chemical sellers	no		more than one	one	no	no	no	no		no	no				non-reactive	negative
anh009	35-39	male	separated/divorced/widowed	farming	muslim	no formal education	rural	anhwiam	yes	every body	rash	sexual intercourse	no	yes	23	no	not at all	yes	chemical sellers	no		one	more than one	no	no	no	no		no	no				non-reactive	negative
ask024	35-39	female	married	trading	christian	basic	rural	anhwiam	yes	only adults	don't know	sexual intercourse	yes	yes	22	no	not at all	yes	health facility	no		more than one	more than one	no	no	no	no		no	no				non-reactive	negative
ama001	35-39	female	married	farming	christian	basic	rural	brakwa	no						22	no	not at all	yes	health facility	no		more than one	one	yes	no	no	no		no	no				non-reactive	negative
olg052	35-39	female	married	farming	christian	basic	urban	odoben	yes	every body	don't know	sexual intercourse	yes	yes	25	no	not at all	no		no		more than one	one	no	no	no	no		no	yes	negative			non-reactive	negative
odo021	35-39	female	married	public servant	christian	basic	rural	odoben	yes	every body	rash	sexual intercourse	yes	yes	22	no	not at all	yes	chemical sellers	no		more than one	one	no	no	no	no		no	yes	negative			non-reactive	negative
fos004	35-39	male	married	farming	christian	basic	rural	brakwa	yes	every body	genital ulcer	sexual intercourse	don't know	yes	19	yes	not at all	yes	chemical sellers	no		more than one	one	yes	yes	no	yes	yes	no	no				non-reactive	negative
olg034	35-39	female	married	student	christian	basic	rural	asikuma	yes	only adults	genital ulcer	sexual intercourse	don't know	yes	17	no	rarely	yes	chemical sellers	no		more than one	one	no	no	yes	no		no	no				non-reactive	negative
anh010	40-44	male	separated/divorced/widowed	farming	christian	no formal education	rural	anhwiam	no	don't know	skin lesions	kissing	no	yes	18	no	not at all	no		no		more than one	more than one	no	no	no	no		no	no				non-reactive	negative
nan005	40-44	female	married	farming	christian	basic	rural	odoben	yes	only adults	don't know	don't know	yes	yes	18	no	not at all	no		no		one	one	no	no	no	no		no	no				non-reactive	negative
jam001	40-44	male	married	farming	muslim	no formal education	rural	asikuma	yes	every body	genital ulcer	sexual intercourse	don't know	yes	20	no	not at all	no		yes		more than one	more than one	yes	no	no	no		yes	no				non-reactive	negative
olg003	40-44	female	separated/divorced/widowed	public servant	christian	basic	rural	asikuma	yes	don't know	don't know	sexual intercourse	no	yes	20	no	not at all	no		no		more than one	more than one	yes	yes	no	no		no	no				non-reactive	negative
olg094	40-44	male	married	public servant	christian	basic	rural	asikuma	yes	only adults	fever	sexual intercourse	yes	yes	17	no	very rarely	yes	chemical sellers	no		more than one	one	no	no	no	no		no	no				non-reactive	negative
bed010	40-44	female	married	farming	christian	basic	rural	asikuma	no						20	no	not at all	no		no		more than one	one	no	no	no	no		no	no				non-reactive	negative
odo023	40-44	male	married	farming	christian	basic	rural	odoben	yes	every body	genital ulcer	sexual intercourse	yes	yes	19	no	very rarely	yes	chemical sellers	no		more than one	more than one	yes	no	no	no		yes	no				non-reactive	negative
olg019	40-44	female	married	trading	christian	basic	urban	outside district	yes	every body	don't know	don't know	don't know	yes	16	no	not at all	no		no		more than one	one	no	no	no	yes	yes	no	yes	positive	yes	health facility	non-reactive	negative
olg050	40-44	female	married	farming	christian	basic	urban	outside district	yes	every body	don't know	don't know	yes	yes	15	no	not at all	no		no		more than one	one	no	no	no	no		yes	yes	negative			non-reactive	negative
sow004	40-44	female	married	farming	christian	basic	rural	anhwiam	no						15	no	not at all	no		no		more than one	one	no	no	yes	no		no	no				reactive	positive
ask004	40-44	female	married	trading	christian	basic	rural	asikuma	yes	every body	don't know	don't know	yes	yes	20	no	very rarely	yes	chemical sellers	no		more than one	more than one	no	no	no	no		no	no				non-reactive	negative
ask028	40-44	male	married	artisan	christian	secondary	urban	asikuma	yes	every body	genital ulcer	sexual intercourse	yes	yes	22	no	rarely	yes	chemical sellers	no		more than one	one	no	no	no	no		no	no				non-reactive	negative
olg009	40-44	female	separated/divorced/widowed	farming	christian	basic	rural	outside district	yes	every body	don't know	don't know	yes	yes	18	no	not at all	no		no		one	none	no	no	no	no		no	no				non-reactive	negative
olg036	40-44	female	separated/divorced/widowed	farming	christian	basic	urban	outside district	no						18	no	not at all	no		no		more than one	none	no	no	yes	no		yes	no				non-reactive	negative
olg059	40-44	female	married	trading	christian	basic	rural	outside district	yes	every body	don't know	sexual intercourse	yes	yes	18	no	rarely	yes	chemical sellers	yes	no	more than one	one	yes	yes	no	yes	yes	yes	no				non-reactive	negative
olg072	40-44	female	separated/divorced/widowed	trading	christian	basic	rural	asikuma	yes	every body	genital ulcer	sexual intercourse	yes	yes	16	no	very rarely	yes	chemical sellers	yes	yes	more than one	one	no	no	no	no		yes	no				non-reactive	negative
olg090	40-44	female	married	farming	christian	no formal education	urban	outside district	yes	only adults	rash	sexual intercourse	yes	yes	18	no	not at all	yes	chemical sellers	no		more than one	one	no	no	no	no		no	no				non-reactive	negative
olg091	40-44	female	separated/divorced/widowed	trading	christian	basic	urban	asikuma	yes	only adults	genital ulcer	sexual intercourse	yes	yes	18	no	very rarely	yes	chemical sellers	no		more than one	none	no	no	no	no		no	no				non-reactive	negative
olg078	40-44	female	married	trading	christian	basic	urban	asikuma	yes	only adults	genital ulcer	sexual intercourse	yes	yes	16	no	rarely	yes	chemical sellers	no		more than one	one	no	no	no	no		no	no				non-reactive	negative
odo001	45-49	male	married	public servant	christian	tertiary	urban	outside district	yes	every body	genital ulcer	kissing	yes	yes	26	no	not at all	no		no		more than one	one	no	no	no	no		yes	yes	negative			non-reactive	negative
odo013	45-49	female	married	trading	christian	basic	rural	odoben	yes	don't know	don't know	don't know	don't know	yes	20	no	very often	yes	health facility	no		more than one	one	no	no	no	no		no	no				non-reactive	negative
odo014	45-49	male	married	trading	christian	secondary	urban	outside district	yes	every body	genital ulcer	sexual intercourse	yes	yes	22	yes	not at all	yes	health facility	no		more than one	one	no	no	no	no		no	no				non-reactive	negative
odo025	45-49	male	married	public servant	christian	tertiary	urban	odoben	yes	every body	genital ulcer	blood transfusion	yes	yes	24	yes	very rarely	yes	health facility	no		more than one	one	no	no	no	no		yes	yes	negative			reactive	positive
ask011	45-49	female	separated/divorced/widowed	farming	christian	secondary	rural	asikuma	yes	every body	genital ulcer	don't know	don't know	don't know	20	yes	rarely	yes	health facility	no		more than one	more than one	no	no	yes	no		no	no				non-reactive	negative
ask038	45-49	female	separated/divorced/widowed	farming	christian	no formal education	rural	asikuma	yes	every body	don't know	don't know	yes	yes	20	no	not at all	don't know		no		one	none	no	no	no	no		no	no				non-reactive	negative
olg021	45-49	male	married	farming	christian	no formal education	rural	asikuma	yes	every body	genital ulcer	others	yes	yes	25	no	not at all	no		no		more than one	one	no	no	no	no		no	no				non-reactive	negative
olg031	45-49	female	married	public servant	christian	basic	rural	brakwa	yes	every body	rash	sexual intercourse	yes	yes	18	no	not at all	no		yes	no	more than one	none	yes	no	no	no		no	no				non-reactive	negative
sow003	45-49	female	married	trading	christian	basic	rural	anhwiam	yes	only children	don't know	don't know	yes	yes	24	no	not at all	yes	health facility	yes		more than one	one	no	no	no	no		no	no				reactive	positive
fos002	45-49	female	separated/divorced/widowed	farming	christian	basic	rural	brakwa	no						20	no	not at all	yes	chemical sellers	no		more than one	none	no	no	no	no		no	no				non-reactive	negative
olg001	45-49	female	separated/divorced/widowed	farming	christian	basic	urban	outside district	yes	every body	don't know	sexual intercourse	yes	yes	18	no	not at all	no		yes	yes	more than one	more than one	yes	yes	no	no		no	yes	don't know			non-reactive	negative
olg055	45-49	female	married	trading	christian	basic	urban	asikuma	yes	every body	don't know	sexual intercourse	yes	yes	15	no	not at all	yes	chemical sellers	no		more than one	one	no	no	no	no		no	no				non-reactive	negative
olg089	45-49	male	married	public servant	christian	basic	urban	asikuma	yes	only adults	genital ulcer	sexual intercourse	yes	yes	30	no	not at all	yes	chemical sellers	no		more than one	one	no	no	no	no		no	no				non-reactive	negative
olg041	45-49	female	married	farming	christian	basic	urban	outside district	yes	every body	rash	sexual intercourse	yes	yes	20	no	very rarely	yes	chemical sellers	no		more than one	one	no	no	no	no		no	yes	negative			non-reactive	negative
olg074	45-49	female	separated/divorced/widowed	trading	christian	basic	rural	asikuma	yes	only adults	genital ulcer	sexual intercourse	don't know	yes	24	no	not at all	yes	chemical sellers	no		more than one	none	no	no	no	no		no	no				non-reactive	negative
ask014	45-49	female	married	public servant	christian	secondary	urban	asikuma	yes	every body	skin lesions	sexual intercourse	yes	yes	12	no	not at all	no		no		more than one	more than one	no	no	no	no		no	no				non-reactive	negative
bra035	45-49	female	separated/divorced/widowed	public servant	christian	secondary	rural	brakwa	yes	every body	genital ulcer	sexual intercourse	no	yes	21	no	very rarely	yes	health facility	no		more than one	more than one	no	no	yes	yes	yes	no	no				non-reactive	negative
olg011	45-49	female	married	farming	christian	basic	urban	outside district	yes	don't know	don't know	don't know	don't know	yes	18	no	not at all	no		no		more than one	one	no	no	no	no		yes	no				non-reactive	negative
bed001	45-49	male	married	public servant	christian	secondary	rural	asikuma	yes	every body	others	sexual intercourse	no	yes	30	no	very rarely	yes	chemical sellers	no		more than one	one	no	no	no	no		yes	no				non-reactive	negative
bra001	45-49	male	married	farming	christian	basic	rural	brakwa	yes	only adults	rash	sexual intercourse	yes	yes	21	yes	not at all	yes	chemical sellers	no		more than one	one	yes	yes	no	no		no	no				non-reactive	negative
jam002	45-49	female	married	farming	traditionalist	no formal education	rural	asikuma	yes	every body	genital ulcer	sexual intercourse	yes	yes	20	no	not at all	no		no		more than one	none	no	no	no	no		yes	yes	don't know			non-reactive	negative
olg006	45-49	female	married	trading	christian	basic	urban	outside district	yes	only adults	rash	don't know	don't know	yes	22	no	not at all	no		no		none	one	no	no	no	no		no	no				non-reactive	negative
olg018	45-49	male	married	public servant	christian	tertiary	urban	asikuma	yes	only adults	don't know	sexual intercourse	don't know	yes	20	no	rarely	yes	chemical sellers	no		more than one	more than one	yes	no	yes	yes	yes	yes	no				non-reactive	negative
olg057	45-49	female	married	farming	christian	no formal education	urban	odoben	yes	every body	don't know	sexual intercourse	yes	yes	25	no	not at all	no		no		more than one	one	no	no	no	no		yes	no				non-reactive	negative
